# Supplementary material for: ﻿Orthotrichumcamanchacanum, a remarkable new moss species from Chile (Bryopsida, Orthotrichaceae)
Source: PhytoKeys. 2024 May 20;242:51–67. doi: 10.3897/phytokeys.242.120717 (PMC11140408; doi:10.3897/phytokeys.242.120717)
Supplement: XML Treatment for Orthotrichum camanchacanum [file phytokeys.242.120717-treatment1.xml]

<!DOCTYPE tp:taxon-treatment
  PUBLIC "-//TaxonX//DTD Taxonomic Treatment Publishing DTD v0 20100105//EN" "tax-treatment-NSO.dtd">
<tp:taxon-treatment xmlns:tp="http://www.plazi.org/taxpub"><tp:treatment-meta><kwd-group><label>Taxon classification</label><kwd>
                <named-content content-type="kingdom">Plantae</named-content>
              </kwd><kwd>
                <named-content content-type="order">Orthotrichales</named-content>
              </kwd><kwd>
                <named-content content-type="family">Orthotrichaceae</named-content>
              </kwd></kwd-group><mixed-citation publication-type="journal"><person-group><name><surname>Plášek</surname><given-names>Vítězslav</given-names></name><name><surname>Sawicki</surname><given-names>Jakub</given-names></name><name><surname>Osorio</surname><given-names>Felipe</given-names></name><name><surname>Szczecińska</surname><given-names>Monika</given-names></name><name><surname>Režnarová</surname><given-names>Hana</given-names></name></person-group><article-title>﻿<italic><tp:taxon-name><tp:taxon-name-part taxon-name-part-type="genus" reg="Orthotrichum">Orthotrichum</tp:taxon-name-part><tp:taxon-name-part taxon-name-part-type="species" reg="camanchacanum">camanchacanum</tp:taxon-name-part></tp:taxon-name></italic>, a remarkable new moss species from Chile (<tp:taxon-name><tp:taxon-name-part taxon-name-part-type="class">Bryopsida</tp:taxon-name-part></tp:taxon-name>, <tp:taxon-name><tp:taxon-name-part taxon-name-part-type="family">Orthotrichaceae</tp:taxon-name-part></tp:taxon-name>)</article-title><source>PhytoKeys</source><day>20</day><month>05</month><year>2024</year><volume>242</volume><fpage>51</fpage><lpage>67</lpage><pub-id pub-id-type="doi">10.3897/phytokeys.242.120717</pub-id></mixed-citation></tp:treatment-meta><tp:nomenclature><label>﻿</label><tp:taxon-name>
              <object-id xmlns:xlink="http://www.w3.org/1999/xlink" content-type="arpha" xlink:type="simple">2E6E3165-D7E8-5322-8988-A04F04ED3CEC</object-id>
              <tp:taxon-name-part taxon-name-part-type="genus" reg="Orthotrichum">Orthotrichum</tp:taxon-name-part>
              <tp:taxon-name-part taxon-name-part-type="species" reg="camanchacanum">camanchacanum</tp:taxon-name-part>
            </tp:taxon-name><tp:taxon-authority>Plášek, Sawicki &amp; Osorio</tp:taxon-authority><tp:taxon-status xmlns:xlink="http://www.w3.org/1999/xlink" xlink:type="simple">sp. nov.</tp:taxon-status></tp:nomenclature><tp:treatment-sec sec-type="diagnosis" id="SECID0EXVAE"><title>Diagnosis.</title><p><italic><tp:taxon-name><tp:taxon-name-part taxon-name-part-type="kingdom">Plantae</tp:taxon-name-part></tp:taxon-name> olivacea, obscure viridis, usque ad 1-cm altae. Folia erecta, lineari-lanceolata, carinata, apicibus longis acuminatis. Capsulae emergentes, cylindricae. Stomata cryptopora. Vaginula dense pilosa cum capilli longi. Peristomium duplex, exostoma 8 paribus dentium siccitate erectum, endostoma 16 segmentis. Calyptra dense pilosa. Sporae 19–24 µm, leniter papillosae</italic>.</p></tp:treatment-sec><tp:treatment-sec sec-type="material" id="SECID0EEWAE"><title>Type.</title><p>Chile, Región de Coquimbo (Region IV), Provincia del Elqui, Comuna de Coquimbo, 2 km southeast of Totoralillo town, GPS: <named-content xmlns:xlink="http://www.w3.org/1999/xlink" content-type="dwc:verbatimCoordinates" xlink:type="simple"><named-content content-type="geo-json" specific-use="{&#34;type&#34;:&#34;Point&#34;,&#34;coordinates&#34;:[-71.353611,-30.073889]}" id="NCID0ENWAE" xlink:type="simple">30°04'26"S, 71°21'13"W</named-content></named-content> (<named-content xmlns:xlink="http://www.w3.org/1999/xlink" content-type="dwc:verbatimCoordinates" xlink:type="simple"><named-content content-type="geo-json" specific-use="{&#34;type&#34;:&#34;Point&#34;,&#34;coordinates&#34;:[-71.353583,-30.073972]}" id="NCID0EVWAE" xlink:type="simple">-30.073972, -71.353583</named-content></named-content>), on hills profoundly influenced by the humidity generated by camanchaca, vegetation formed mainly by shrubs (<italic><tp:taxon-name><tp:taxon-name-part taxon-name-part-type="genus" reg="Adesmia">Adesmia</tp:taxon-name-part><tp:taxon-name-part taxon-name-part-type="species" reg="argyrophylla">argyrophylla</tp:taxon-name-part></tp:taxon-name></italic> Phil. and <tp:taxon-name><tp:taxon-name-part taxon-name-part-type="genus" reg="Echinopsis">Echinopsis</tp:taxon-name-part><tp:taxon-name-part taxon-name-part-type="species" reg="chiloensis">chiloensis</tp:taxon-name-part><tp:taxon-name-part taxon-name-part-type="infraspecific-rank">subsp.</tp:taxon-name-part><tp:taxon-name-part taxon-name-part-type="subspecies" reg="chiloensis">chiloensis</tp:taxon-name-part></tp:taxon-name> (Colla) H.Friedrich &amp; G.D.Rowley), moss was found epiphytically on bark of shrubs, leg. F. Osorio <italic>4378</italic>, 10 Aug 2021, holotype (OSTR #8123); isotype (VALD <italic>s.n.</italic>).</p></tp:treatment-sec><tp:treatment-sec sec-type="description" id="SECID0E1XAE"><title>Description.</title><p>Plants in dense tufts to 1 cm tall, olive green above, dark green to brown below (Fig. <xref ref-type="fig" rid="F2">2</xref>). Stem moderately branched, branches up to 5 mm long. Rhizoids well developed, mainly at base of stems. Stem leaves erect to slightly recurved when dry, spreading to slightly recurved when moist; in upper third linear-lanceolate, long acuminate, 3.0–4.1 × 0.3–0.5 mm, carinate; costa ending just below apex or more often excurrent in hyaline long arista. Leaves in the middle and lower part of the stem wider and shorter, ovate-lanceolate, acuminate, 3.0–3.6 × 0.4–0.7 mm, carinate; costa ending just below apex or rarely excurrent in short aristae. Lamina of stem leaves unistratose, margins entire, recurved from the base to two-thirds of the leaf. Hyaline aristae rectangular, formed by (1–)2–3 gradually elongating cells, from 50–65 to 90–115 × 8–10 µm. Upper laminal cells isodiametric to short elongate, (9–)10–15 × 8–11 µm, fairly thick-walled, with one low papillae on both side; basal laminal cells elongate rectangular to rhomboidal, thick-walled, (18–)20–45 × 10–12 µm, smooth. Alar cells slightly differentiated. Sexual condition goniautoicous. Perichaetial leaves differentiated, ovate-lanceolate, acuminate, significantly shorter than stem leaves, only 1.7–2.2 × 0.5–0.8 mm; upper cells forming conspicuous hyaline (sometimes denticulate) apex (Fig. <xref ref-type="fig" rid="F3">3</xref>). Seta 1.1–1.5 mm long, ochrea up to 1/5 of the seta, vaginula densely hairy with 0.8–1.9 mm long, single-rowed or sometimes double-rowed, smooth hairs, which usually reach the base of the urn (Fig. <xref ref-type="fig" rid="F4">4</xref>). Capsule emergent; cylindric to oblong-ovoid, about 1.8–2.2 mm long, yellowish brown, slightly constricted below the mouth when dry. Exothecial cells differentiated mainly in the upper half of capsule, urn strongly furrowed when dry. Stomata cryptopore, scattered in the lower part of the urn, more than half covered by subsidiary cells. Peristome double (Figs <xref ref-type="fig" rid="F4">4</xref>, <xref ref-type="fig" rid="F5">5</xref>), preperistome absent. Exostome of 8 pairs of teeth, yellow to light brown, erect-spreading when dry. The outer peristome layer (<abbrev xmlns:xlink="http://www.w3.org/1999/xlink" xlink:title="outer peristome layer" id="ABBRID0EUYAE" xlink:type="simple">OPL</abbrev>) ornamentation formed by dense papillae below and a mixture of papillae and distinct striae above. The primary peristome layer (<abbrev xmlns:xlink="http://www.w3.org/1999/xlink" xlink:title="primary peristome layer" id="ABBRID0EYYAE" xlink:type="simple">PPL</abbrev>) finely and evenly ornamented by vermiculous lines, slightly also with low papillae. Endostome segments 16, almost as tall as exostome, reflexed when dry; 8 main segments double-rowed and 8 intermediate thinner, single-rowed, somewhat shorter or completely broken in matured capsules. The inner peristome layer (<abbrev xmlns:xlink="http://www.w3.org/1999/xlink" xlink:title="inner peristome layer" id="ABBRID0E3YAE" xlink:type="simple">IPL</abbrev>) smooth or ornamented indistinctly by vermiculous lines in the lower part. Calyptra conic-oblong, more or less plicate, yellowish with longitudinal brown stripes, apex red-brown, densely hairy with long, yellowish, smooth hairs. Lid conic, apiculate. Spores light brown, 19–24 µm, densely papillose. Asexual reproduction not observed.</p></tp:treatment-sec><tp:treatment-sec sec-type="distribution" id="SECID0EAZAE"><title>Distribution and ecology.</title><p>Moss <italic><tp:taxon-name><tp:taxon-name-part taxon-name-part-type="genus" reg="Orthotrichum">Orthotrichum</tp:taxon-name-part><tp:taxon-name-part taxon-name-part-type="species" reg="camanchacanum">camanchacanum</tp:taxon-name-part></tp:taxon-name></italic> was discovered growing epiphytically on the bark of shrubs within vegetation predominantly composed of shrubs such as <italic><tp:taxon-name><tp:taxon-name-part taxon-name-part-type="genus" reg="Adesmia">Adesmia</tp:taxon-name-part><tp:taxon-name-part taxon-name-part-type="species" reg="argyrophylla">argyrophylla</tp:taxon-name-part></tp:taxon-name></italic> and <tp:taxon-name><tp:taxon-name-part taxon-name-part-type="genus" reg="Echinopsis">Echinopsis</tp:taxon-name-part><tp:taxon-name-part taxon-name-part-type="species" reg="chiloensis">chiloensis</tp:taxon-name-part><tp:taxon-name-part taxon-name-part-type="infraspecific-rank">subsp.</tp:taxon-name-part><tp:taxon-name-part taxon-name-part-type="subspecies" reg="chiloensis">chiloensis</tp:taxon-name-part></tp:taxon-name>. This epiphytic growth pattern suggests a specific ecological niche for this moss within the ecosystem. See map (Fig. <xref ref-type="fig" rid="F1">1</xref>) for a visual representation of the study area. The territory under investigation lies within the Coquimbo region, characterized by numerous transverse valleys. Notably, the Elqui valley, where <italic><tp:taxon-name><tp:taxon-name-part taxon-name-part-type="genus" reg="Orthotrichum">Orthotrichum</tp:taxon-name-part><tp:taxon-name-part taxon-name-part-type="species" reg="camanchacanum">camanchacanum</tp:taxon-name-part></tp:taxon-name></italic> was observed, is situated within this region. The environmental conditions in the study area are influenced by the Andes mountain range, contributing to a steppe-like climate. This climate is typified by sparse vegetation, consisting primarily of shrubs and scrubby vegetation. Precipitation, the heaviest of which occurs during the winter months, further shapes the ecological dynamics of the region.</p><fig id="F1" position="float" orientation="portrait"><object-id xmlns:xlink="http://www.w3.org/1999/xlink" content-type="doi" xlink:type="simple">10.3897/phytokeys.242.120717.figure1</object-id><object-id xmlns:xlink="http://www.w3.org/1999/xlink" content-type="zenodo_dep_id" xlink:type="simple">11239591</object-id><object-id xmlns:xlink="http://www.w3.org/1999/xlink" content-type="arpha" xlink:type="simple">7FF878C2-01B0-52B6-9A66-8C57C7B4DEA3</object-id><label>Figure 1.</label><caption><p>The map illustrates the geographical location where <italic><tp:taxon-name><tp:taxon-name-part taxon-name-part-type="genus" reg="Orthotrichum">Orthotrichum</tp:taxon-name-part><tp:taxon-name-part taxon-name-part-type="species" reg="camanchacanum">camanchacanum</tp:taxon-name-part></tp:taxon-name></italic> was discovered.</p></caption><graphic xmlns:xlink="http://www.w3.org/1999/xlink" xlink:href="phytokeys-242-051_article-120717__-g001.jpg" position="float" orientation="portrait" xlink:type="simple" id="oo_1052474.jpg"><uri content-type="original_file" xlink:type="simple">https://binary.pensoft.net/fig/1052474</uri></graphic></fig><fig id="F2" position="float" orientation="portrait"><object-id xmlns:xlink="http://www.w3.org/1999/xlink" content-type="doi" xlink:type="simple">10.3897/phytokeys.242.120717.figure2</object-id><object-id xmlns:xlink="http://www.w3.org/1999/xlink" content-type="zenodo_dep_id" xlink:type="simple">11239593</object-id><object-id xmlns:xlink="http://www.w3.org/1999/xlink" content-type="arpha" xlink:type="simple">DEF3AB61-0D45-5B9E-853A-6ACE3AAB0000</object-id><label>Figure 2.</label><caption><p>Macro photographs of <italic><tp:taxon-name><tp:taxon-name-part taxon-name-part-type="genus" reg="Orthotrichum">Orthotrichum</tp:taxon-name-part><tp:taxon-name-part taxon-name-part-type="species" reg="camanchacanum">camanchacanum</tp:taxon-name-part></tp:taxon-name></italic>. View on fertile plants: <bold>A</bold> plants with capsules at various stages of development: young immature capsule (left), capsule closed by lid (middle), and mature capsule with open peristome (right) <bold>B</bold> dried furrowed capsules emergent from long leaves. Scale bars: 1 mm (<bold>A, B</bold>). Photographs were taken from the holotype (OSTR #8123).</p></caption><graphic xmlns:xlink="http://www.w3.org/1999/xlink" xlink:href="phytokeys-242-051_article-120717__-g002.jpg" position="float" orientation="portrait" xlink:type="simple" id="oo_1052475.jpg"><uri content-type="original_file" xlink:type="simple">https://binary.pensoft.net/fig/1052475</uri></graphic></fig><fig id="F3" position="float" orientation="portrait"><object-id xmlns:xlink="http://www.w3.org/1999/xlink" content-type="doi" xlink:type="simple">10.3897/phytokeys.242.120717.figure3</object-id><object-id xmlns:xlink="http://www.w3.org/1999/xlink" content-type="zenodo_dep_id" xlink:type="simple">11239595</object-id><object-id xmlns:xlink="http://www.w3.org/1999/xlink" content-type="arpha" xlink:type="simple">44D3DBFF-0438-58A9-BABF-06C1840314C5</object-id><label>Figure 3.</label><caption><p>Micro photographs of <italic><tp:taxon-name><tp:taxon-name-part taxon-name-part-type="genus" reg="Orthotrichum">Orthotrichum</tp:taxon-name-part><tp:taxon-name-part taxon-name-part-type="species" reg="camanchacanum">camanchacanum</tp:taxon-name-part></tp:taxon-name></italic> leaves <bold>A–G</bold> leaves from upper part of a stem (linear-lanceolate with remarkable narrow hyaline apex) <bold>H–N</bold> leaves from middle and lower part of a stem (many of them are damaged and without apical part) <bold>O–S</bold> detail views of laminar cells, abaxial views (<bold>O</bold> apical part <bold>P</bold> upper part <bold>Q</bold> middle part <bold>R</bold> lower part and <bold>S</bold> base of leaf) <bold>T–V</bold> perichaetial leaves <bold>W</bold> leaf sections (from apical to basal part). Scale bars: 1 mm (<bold>A–N</bold>); 100 µm (<bold>O–S</bold>); 0.5 mm (<bold>T–V</bold>); 50 µm (<bold>W</bold>). Photographs were taken from the holotype (OSTR #8123).</p></caption><graphic xmlns:xlink="http://www.w3.org/1999/xlink" xlink:href="phytokeys-242-051_article-120717__-g003.jpg" position="float" orientation="portrait" xlink:type="simple" id="oo_1052476.jpg"><uri content-type="original_file" xlink:type="simple">https://binary.pensoft.net/fig/1052476</uri></graphic></fig><fig id="F4" position="float" orientation="portrait"><object-id xmlns:xlink="http://www.w3.org/1999/xlink" content-type="doi" xlink:type="simple">10.3897/phytokeys.242.120717.figure4</object-id><object-id xmlns:xlink="http://www.w3.org/1999/xlink" content-type="zenodo_dep_id" xlink:type="simple">11239597</object-id><object-id xmlns:xlink="http://www.w3.org/1999/xlink" content-type="arpha" xlink:type="simple">EBE088A9-A0EF-543F-988A-E4CDC7C9ECA7</object-id><label>Figure 4.</label><caption><p>Macro and micro photographs of <italic><tp:taxon-name><tp:taxon-name-part taxon-name-part-type="genus" reg="Orthotrichum">Orthotrichum</tp:taxon-name-part><tp:taxon-name-part taxon-name-part-type="species" reg="camanchacanum">camanchacanum</tp:taxon-name-part></tp:taxon-name></italic> sporophyte characters <bold>A, B</bold> view on mature capsules <bold>C, D</bold> mature capsule with peristome <bold>E</bold> detail of peristome <bold>F</bold> stoma (immersed) on capsule urn <bold>G</bold> lid <bold>H, I</bold> spores <bold>J, K</bold> calyptra covered by long hairs <bold>L, M</bold> hairy vaginula. Scale bars: 1 mm (<bold>A, B</bold>); 0.5 mm (<bold>C, D</bold>); 100 µm (<bold>E</bold>); 50 µm (<bold>F</bold>); 0.1 mm (<bold>G</bold>); 20 µm (<bold>H, I</bold>); 0.5 mm (<bold>J–M</bold>). Photographs were taken from the holotype (OSTR #8123).</p></caption><graphic xmlns:xlink="http://www.w3.org/1999/xlink" xlink:href="phytokeys-242-051_article-120717__-g004.jpg" position="float" orientation="portrait" xlink:type="simple" id="oo_1052477.jpg"><uri content-type="original_file" xlink:type="simple">https://binary.pensoft.net/fig/1052477</uri></graphic></fig><fig id="F5" position="float" orientation="portrait"><object-id xmlns:xlink="http://www.w3.org/1999/xlink" content-type="doi" xlink:type="simple">10.3897/phytokeys.242.120717.figure5</object-id><object-id xmlns:xlink="http://www.w3.org/1999/xlink" content-type="zenodo_dep_id" xlink:type="simple">11239599</object-id><object-id xmlns:xlink="http://www.w3.org/1999/xlink" content-type="arpha" xlink:type="simple">EB151916-744B-590E-BB2C-B53476E8EDDC</object-id><label>Figure 5.</label><caption><p>SEM photographs of <italic><tp:taxon-name><tp:taxon-name-part taxon-name-part-type="genus" reg="Orthotrichum">Orthotrichum</tp:taxon-name-part><tp:taxon-name-part taxon-name-part-type="species" reg="camanchacanum">camanchacanum</tp:taxon-name-part></tp:taxon-name></italic><bold>A</bold> capsule <bold>B</bold> double peristome <bold>C–E</bold> detailed view on exostome teeth and endostome segments <bold>F</bold> spores. Scale bars: 500 µm (<bold>A</bold>); 100 µm (<bold>B</bold>); 50 µm (<bold>C–E</bold>); 20 µm (<bold>F</bold>). Photographs were taken from the holotype (OSTR #8123).</p></caption><graphic xmlns:xlink="http://www.w3.org/1999/xlink" xlink:href="phytokeys-242-051_article-120717__-g005.jpg" position="float" orientation="portrait" xlink:type="simple" id="oo_1052478.jpg"><uri content-type="original_file" xlink:type="simple">https://binary.pensoft.net/fig/1052478</uri></graphic></fig></tp:treatment-sec><tp:treatment-sec sec-type="etymology" id="SECID0EFBAG"><title>Etymology.</title><p>The authors are delighted to name the species (camanchacanum) after “camanchaca”, a term derived from Aymara native language, signifying marine cloud (fog). Forming along the Chilean coast as a cloud, the camanchaca transforms into a dense fog as it moves inland towards the mountains. This fog provides the humidity essential for plant survival.</p></tp:treatment-sec></tp:taxon-treatment>
